# Supplementary material for: Effects of a Finger Tapping Fatiguing Task on M1-Intracortical Inhibition and Central Drive to the Muscle
Source: Sci Rep. 2018 Jun 19;8:9326. doi: 10.1038/s41598-018-27691-9 (PMC6008331; doi:10.1038/s41598-018-27691-9)
Supplement: Supplementary file 3 — Supporting Sketch Files [file 41598_2018_27691_MOESM3_ESM.zip]

Archive with 14 entries (14 files):
- a. Structure with all pieces for flexion, with dynamometer.3mf
- b. Structure with all pieces for flexion, without dynamometer.3mf
- c. Structure with all pieces for abduction, with dynamometer.3mf
- d. Structure with all pieces for abduction, without dynamometer.3mf
- e. Piece_Main dock.3mf
- f. Piece_Third to fifth fingers support.3mf
- g. Piece_Palm support.3mf
- h. Piece_Dynamometer Platform for Flexion.3mf
- i. Piece_Dynamometer Platform for Abduction.3mf
- j. Piece_Second piece for docking Dynamometer Platform.3mf
- k. Piece_Support for Dynamometer for testing Abduction.3mf
- l. Piece_Screw for fixation thumb metacarpal bone.3mf
- m. Piece_Fixation for the screw.3mf
- n. Piece_Recreation of Dynamometer Shape.3mf
